# Supplementary material for: Humoral immune activation within tertiary lymphoid structures is correlated with poor outcomes in oral lichen planus and lichenoid lesions
Source: Front Immunol. 2025 Oct 22;16:1667976. doi: 10.3389/fimmu.2025.1667976 (PMC12586030; doi:10.3389/fimmu.2025.1667976)
Supplement: Supplementary file 2 [file Table1.xlsx]

## Sheet: diff_gene_deseq2_pvalue
Supplementary Table S1. Differentially expressed genes identified using DESeq2 for Subtype A vs. B
gene_id	baseMean	log2FoldChange	lfcSE	stat	pvalue	padj
BHLHA15	92.0186	3.53814	0.461389	7.66845	1.74082e-14	2.41855e-10
FCRL5	141.283	3.10438	0.408038	7.60807	2.78218e-14	2.41855e-10
IGLL5	5949.3	3.32314	0.442608	7.50809	5.99985e-14	3.47711e-10
MZB1	408.949	2.88065	0.394684	7.29863	2.90722e-13	1.26362e-09
DPEP1	35.0468	3.00503	0.462656	6.49517	8.29372e-11	2.88389e-07
DMBT1	172.927	7.01993	1.08626	6.46249	1.02997e-10	2.9845e-07
PROM1	77.6713	4.73785	0.752835	6.29335	3.10684e-10	6.86701e-07
SCGB3A1	33.9705	5.07806	0.807229	6.29073	3.15979e-10	6.86701e-07
TNFRSF17	48.4398	2.41327	0.387166	6.23316	4.57108e-10	8.71138e-07
ERN2	34.2947	5.7316	0.921661	6.21877	5.01057e-10	8.71138e-07
TXNDC5	4554.11	1.11405	0.180902	6.15829	7.35363e-10	1.16227e-06
TSPAN1	160.386	2.90474	0.478404	6.07173	1.26538e-09	1.83332e-06
MIXL1	11.0869	3.14466	0.519772	6.05008	1.44775e-09	1.9362e-06
POU2AF1	277.397	1.9773	0.329684	5.99755	2.00321e-09	2.422e-06
XBP1	3553.07	1.22106	0.203827	5.99068	2.08961e-09	2.422e-06
SLC44A4	76.6586	2.98542	0.50118	5.95678	2.57254e-09	2.79538e-06
AGR2	295.074	4.56824	0.782072	5.8412	5.18276e-09	5.30044e-06
PRR4	1857.38	5.17762	0.900045	5.75263	8.78682e-09	8.48709e-06
DERL3	295.258	2.00585	0.351258	5.71048	1.12656e-08	1.03086e-05
FOLR1	57.1261	5.07735	0.895802	5.66794	1.44522e-08	1.25633e-05
CD79A	373.439	1.72889	0.313617	5.51273	3.53315e-08	2.79215e-05
SPDEF	26.2273	5.40182	0.984155	5.48879	4.04689e-08	3.0591e-05
SPAG4	45.3578	1.72726	0.320207	5.3942	6.88276e-08	4.98599e-05
CPNE5	206.466	1.07225	0.209484	5.11855	3.07901e-07	0.000205891
MUC19	14.2921	3.41469	0.684323	4.98988	6.04176e-07	0.000389044
FDCSP	128.503	4.83122	0.972005	4.97036	6.6828e-07	0.000414954
FBXO16	11.624	1.12267	0.231355	4.85259	1.21857e-06	0.000730555
SLC15A2	112.665	1.15217	0.239726	4.80619	1.53834e-06	0.000891517
EAF2	81.3992	1.1558	0.247714	4.66584	3.07351e-06	0.00172375
MUC7	1142.09	6.1611	1.33128	4.62796	3.6928e-06	0.00200634
PIGR	1559.85	5.80115	1.28245	4.52349	6.08287e-06	0.00320475
SULT1A4	31.3949	1.71097	0.381747	4.48196	7.39621e-06	0.00367401
CFAP54	33.623	1.06444	0.238334	4.46618	7.96289e-06	0.00380001
LOC107987211	4.00604	3.77761	0.846454	4.46287	8.08698e-06	0.00380001
FCRL2	37.1079	1.6479	0.374267	4.403	1.06766e-05	0.0045274
WFDC2	132.842	2.87031	0.664243	4.32117	1.55204e-05	0.00627529
SYT13	5.09251	3.06751	0.723431	4.24023	2.2329e-05	0.0084394
TCN1	241.773	2.62711	0.630489	4.16678	3.08937e-05	0.011428
HMGCS2	94.353	3.79243	0.928611	4.08399	4.42697e-05	0.0154435
AZGP1	1445.55	2.37033	0.581106	4.079	4.52297e-05	0.0154435
PNOC	24.9118	1.55857	0.382132	4.07863	4.53018e-05	0.0154435
C17orf107	53.6264	1.03362	0.255677	4.0427	5.28397e-05	0.0167676
TSHR	15.0056	1.17557	0.292449	4.01975	5.82599e-05	0.0180876
SMPDL3B	31.059	1.14842	0.288604	3.97923	6.9138e-05	0.0210883
ADAMTS18	14.8137	1.65962	0.41915	3.9595	7.51068e-05	0.0225139
ACOXL	5.37273	1.47303	0.375646	3.92134	8.80589e-05	0.025949
CCL17	92.747	-1.40225	0.358003	-3.91685	8.97125e-05	0.0259957
CRACR2B	144.273	1.43838	0.369623	3.89149	9.96316e-05	0.0279386
LTF	398.658	2.09981	0.540981	3.88149	0.000103819	0.0286507
KRT36	33.0042	-4.05127	1.05594	-3.83664	0.000124727	0.0334784
TAS1R3	34.9693	1.10682	0.28855	3.83579	0.000125164	0.0334784
CLDN10	23.9512	1.47232	0.384672	3.82746	0.00012947	0.0341056
ARFGEF3	192.439	1.48649	0.397729	3.73745	0.000185895	0.0475183
JCHAIN	4901.43	1.79918	0.483934	3.71781	0.000200956	0.0479785
CREB3L1	227.689	1.37545	0.37014	3.71602	0.000202382	0.0479785
TNFRSF13C	80.7121	1.33449	0.360079	3.70611	0.000210469	0.0487896
CHRM1	7.78735	4.70124	1.27495	3.6874	0.000226561	0.0518287
GALNT5	176.904	1.56072	0.424781	3.67417	0.000238626	0.0538799
SIX2	61.1231	1.74366	0.475673	3.66566	0.000246699	0.0549887
RAB26	13.236	1.14474	0.314004	3.64561	0.000266759	0.0572577
CHST4	11.2965	2.33253	0.640506	3.6417	0.000270841	0.057425
EGR1	1317.23	1.29892	0.357445	3.6339	0.000279168	0.0584773
PPP1R1B	139.981	1.96196	0.545095	3.59931	0.000319067	0.0637621
B3GALT5	37.5863	2.73675	0.765992	3.57282	0.000353163	0.0689897
SMIM22	9.94248	2.429	0.684836	3.54684	0.000389878	0.0748002
CPA5	9.33425	-1.07808	0.305497	-3.52893	0.000417236	0.0771709
TOX3	25.8917	1.94951	0.553839	3.52	0.000431547	0.0789776
SCGB2A2	3.89968	4.39893	1.28007	3.43648	0.000589324	0.0994756
KLK1	42.271	1.68158	0.490595	3.42764	0.000608861	0.100816
CCL20	31.2233	-1.22589	0.358315	-3.42126	0.000623308	0.102234
IL6	26.5165	1.62658	0.477391	3.40724	0.000656243	0.10663
GLYATL2	39.6157	1.92915	0.569321	3.38851	0.000702728	0.111069
C6orf58	32.0295	5.07067	1.49772	3.3856	0.000710227	0.111243
CLDN3	8.6083	3.20585	0.950811	3.3717	0.000747059	0.115968
RYR2	77.188	1.01104	0.300136	3.36861	0.000755486	0.116238
MUC16	95.346	1.99692	0.594308	3.36008	0.000779194	0.118834
KRT3	977.922	-2.66963	0.797089	-3.34922	0.000810403	0.120918
CLDN22	7.88659	1.91573	0.57273	3.3449	0.000823113	0.120918
TBX10	1.7319	3.4581	1.03503	3.34106	0.000834591	0.120918
LMAN1L	22.2434	2.84015	0.852503	3.33154	0.000863658	0.122588
CSF3	7.15474	1.9744	0.593094	3.32899	0.000871619	0.122588
GCNT3	72.7992	2.03708	0.612079	3.32813	0.000874316	0.122588
SALL3	3.1814	2.36485	0.711879	3.32198	0.000893821	0.12432
FCER2	27.7804	1.1329	0.341979	3.31277	0.000923786	0.127137
SRMS	8.41095	2.05607	0.621902	3.3061	0.000946046	0.127504
SLC22A16	4.6759	-1.56324	0.478358	-3.26793	0.00108335	0.13952
CLEC17A	21.9094	1.00585	0.309878	3.24595	0.00117059	0.147243
TRPA1	40.507	1.22565	0.378018	3.24231	0.00118567	0.147243
GALR1	17.2187	1.19027	0.368839	3.22707	0.00125065	0.152054
CD19	67.1042	1.16099	0.360423	3.22119	0.00127661	0.154133
IL11	16.6555	1.29667	0.403207	3.21589	0.00130041	0.154855
MUC4	33.1634	3.45403	1.07761	3.20525	0.00134943	0.157458
CRISP3	1624.64	2.4631	0.770308	3.19755	0.00138602	0.159585
KRT84	38.9193	-2.79401	0.875254	-3.19223	0.00141179	0.160538
BCAS1	116.325	1.22082	0.385261	3.16882	0.00153059	0.17026
UPK1A	29.5313	-1.77621	0.560777	-3.1674	0.00153808	0.17026
CHRM3	42.8709	1.43323	0.453006	3.16383	0.00155708	0.17026
ST6GALNAC1	178.578	1.21034	0.383563	3.15551	0.00160216	0.173014
CPLX3	21.0999	1.88062	0.598141	3.1441	0.00166597	0.176613
FAM180B	44.9897	-1.0474	0.335177	-3.12492	0.00177855	0.185161
HEPACAM2	5.96459	2.20797	0.710205	3.10892	0.00187776	0.190182
GRIA2	9.66844	2.16751	0.698054	3.10507	0.00190234	0.190182
FOXA1	46.4779	2.85465	0.921853	3.09664	0.00195727	0.190182
CGREF1	81.7326	1.14788	0.370865	3.09514	0.00196722	0.190182
LBP	18.3896	2.05641	0.664619	3.09413	0.00197393	0.190182
CAPN9	3.78468	3.08796	0.999489	3.08953	0.00200471	0.191088
MSLN	43.6931	2.08381	0.676145	3.0819	0.00205682	0.194347
FCRL1	75.8812	1.08826	0.354067	3.07359	0.00211499	0.198764
CR2	32.2548	1.23069	0.400666	3.0716	0.00212912	0.199016
IL17F	2.8964	2.59471	0.85168	3.04658	0.0023146	0.209592
FAM83E	39.5412	2.08636	0.686955	3.03711	0.00238858	0.21517
RND1	99.8201	-1.10908	0.365803	-3.0319	0.00243016	0.215395
EPHA5	10.9622	1.36554	0.450828	3.02896	0.00245401	0.215395
TPTE2	2.56345	1.72763	0.572007	3.0203	0.00252528	0.216278
CHST6	24.1162	1.32885	0.440998	3.01329	0.00258435	0.217019
TNN	65.5626	-1.52194	0.505173	-3.01272	0.0025892	0.217019
MMP7	29.3229	1.80751	0.600607	3.00947	0.00261702	0.217701
B3GNT6	6.48463	2.25306	0.752311	2.99485	0.00274576	0.224121
AMY1B	2.30258	2.53559	0.855371	2.96432	0.00303355	0.238712
PAX5	88.2877	1.08078	0.364607	2.96424	0.00303436	0.238712
PPY	3.32547	-1.22451	0.41409	-2.95711	0.00310536	0.240975
EN1	8.45422	1.02613	0.348084	2.94795	0.00319887	0.240975
CHST9	37.571	1.82757	0.622491	2.9359	0.00332587	0.247109
CRACR2A	212.783	1.04556	0.356364	2.93398	0.00334646	0.247581
ITIH6	3.64858	2.76192	0.946213	2.91892	0.00351242	0.257666
NXPE4	2.96756	4.14317	1.43764	2.88193	0.0039525	0.270544
NWD1	12.3788	1.74836	0.613331	2.85059	0.00436383	0.287385
TMC4	89.7755	1.08137	0.381603	2.83375	0.00460052	0.29845
AMER2	2.57821	2.09559	0.741315	2.82685	0.00470083	0.30146
SCGB2A1	3.14705	3.65936	1.29998	2.81494	0.0048786	0.30146
CLEC19A	0.876417	-2.34282	0.839348	-2.79124	0.00525071	0.316975
GJB1	14.0799	1.4592	0.525048	2.77917	0.00544972	0.322681
ENTPD8	4.11993	3.03128	1.09541	2.76727	0.00565287	0.327578
CCL13	1017.95	-1.18411	0.428328	-2.76449	0.00570116	0.327578
GPR179	3.05923	1.20969	0.437596	2.7644	0.00570277	0.327578
AGR3	16.8267	1.97733	0.721789	2.73948	0.00615362	0.340766
FAM216B	3.88247	2.02651	0.740359	2.7372	0.00619641	0.34092
BTNL8	5.61463	-1.09324	0.401785	-2.72097	0.0065091	0.346077
CHD5	4.43467	1.00311	0.369452	2.71514	0.00662475	0.351152
EDN2	11.7782	-1.5096	0.556667	-2.71186	0.00669076	0.353573
CIB3	1.96858	-1.47587	0.54459	-2.71006	0.00672715	0.354419
TMC5	58.0022	1.28435	0.478783	2.68253	0.0073068	0.371513
GABRP	56.3463	1.50376	0.561881	2.6763	0.00744392	0.372412
FGFBP2	77.956	-1.06206	0.396909	-2.67584	0.00745424	0.372412
ALB	3.09851	-1.93881	0.728105	-2.66282	0.00774891	0.378434
KLHDC7A	18.6661	1.38621	0.520808	2.66165	0.00777589	0.378688
LRRC26	133.921	1.98137	0.745148	2.65903	0.00783668	0.378813
SERPINA9	6.4445	1.05589	0.397548	2.65601	0.0079072	0.378813
FOS	1816.58	1.16078	0.439377	2.64188	0.00824465	0.382702
C9orf152	10.4757	2.29245	0.868446	2.63972	0.00829757	0.382702
CCDC190	30.2157	1.3152	0.50205	2.61966	0.00880163	0.396438
LYG2	4.7181	1.05694	0.404952	2.61003	0.00905332	0.404547
FAM177B	21.4166	1.38088	0.529084	2.60994	0.00905586	0.404547
FRMD7	2.34676	-1.74144	0.667431	-2.60916	0.00907639	0.404547
DACH2	2.33792	1.78778	0.69	2.59099	0.00957015	0.414929
LOC107985729	2.26657	-1.31917	0.512015	-2.57643	0.00998256	0.423334
LPO	29.4646	4.40855	1.71147	2.57589	0.00999832	0.423334
CCL11	16.1126	1.12104	0.440315	2.546	0.0108964	0.437516
SLITRK1	0.968718	-2.01595	0.793454	-2.54073	0.0110622	0.439105
GSG1L	1.14488	-1.80812	0.718415	-2.51681	0.0118421	0.4578
CXCL8	30.3888	-1.35103	0.542617	-2.48985	0.0127797	0.468752
FBN3	11.4447	1.45507	0.585543	2.48499	0.0129554	0.471218
TFF3	205.824	1.16192	0.469391	2.47537	0.0133098	0.479099
SLC13A2	2.75876	4.15893	1.6868	2.46558	0.0136792	0.48533
PCDH10	20.439	-1.46697	0.597298	-2.45601	0.0140488	0.490467
GPRC5D	9.69928	1.08667	0.443591	2.44971	0.0142971	0.493418
STOML3	1.6564	1.54765	0.635575	2.43503	0.0148904	0.499053
PLEKHS1	37.7688	1.28757	0.529244	2.43286	0.0149803	0.499899
OXCT2	3.50229	1.02945	0.423632	2.43006	0.0150964	0.501847
RBM46	0.843114	1.62566	0.673541	2.4136	0.0157957	0.510835
IL36A	1384.98	-1.21	0.501525	-2.41265	0.0158369	0.510835
IL13	3.53135	-1.38232	0.574289	-2.40702	0.0160834	0.51156
GAL3ST2	2.64506	1.46092	0.608322	2.40155	0.0163258	0.51156
CCDC160	6.15643	1.41058	0.588397	2.39733	0.0165153	0.51156
ANKRD34C	2.2708	1.55482	0.648688	2.39686	0.0165361	0.51156
TTC6	4.72329	2.75249	1.15044	2.39255	0.0167317	0.515332
CSMD3	15.3857	1.04645	0.437884	2.38978	0.0168584	0.515332
MTUS2	9.94236	1.24429	0.522764	2.38022	0.0173021	0.520441
CBLN1	48.282	1.25894	0.529201	2.37895	0.0173622	0.520446
LOC112268052	7.71189	-1.10902	0.469745	-2.36089	0.018231	0.530223
P2RX2	11.5889	1.11258	0.472368	2.35532	0.0185067	0.530223
AVPR1B	2.50803	-1.16822	0.496143	-2.35461	0.018542	0.530223
OR7D2	5.15645	-2.3864	1.01616	-2.34845	0.0188519	0.530223
RIIAD1	2.92392	-1.23589	0.526456	-2.34756	0.0188967	0.530223
SHANK2	58.7218	1.13853	0.487249	2.33665	0.0194575	0.532839
UGT1A7	4.39634	-1.98951	0.862301	-2.30721	0.0210431	0.545355
KRTAP9-8	37.3496	-1.37724	0.596945	-2.30714	0.0210471	0.545355
ATP2C2	174.102	1.11228	0.482342	2.30601	0.0211103	0.545355
SLC10A4	3.13948	1.35694	0.590021	2.29982	0.0214583	0.546283
RS1	2.24207	-1.0619	0.462607	-2.29547	0.0217065	0.546283
MGAM2	16.6496	1.06086	0.463449	2.28905	0.0220766	0.546283
SLC9A2	33.8784	1.04933	0.458784	2.2872	0.0221842	0.546283
CCL15	12.2655	-1.25549	0.55061	-2.28018	0.022597	0.546283
ERBB4	23.7198	1.24426	0.546329	2.27749	0.0227571	0.546283
LRRN4	3.04598	-1.24111	0.545754	-2.27413	0.0229584	0.546283
FIGLA	0.899141	-1.63119	0.71952	-2.26706	0.0233866	0.547926
LOC105369914	0.870854	-1.83381	0.809403	-2.26564	0.0234735	0.547926
IL20	3.87388	-1.20042	0.531372	-2.2591	0.0238771	0.547926
MYL7	1.23333	-1.47828	0.65744	-2.24854	0.024542	0.548495
TF	382.982	1.19812	0.532969	2.248	0.0245759	0.548495
CRYBB2	8.14435	1.08025	0.482798	2.23747	0.0252558	0.553019
LRTM1	11.1687	-1.47689	0.662924	-2.22784	0.0258909	0.556925
SLC9C1	2.45294	1.32906	0.597462	2.22451	0.0261142	0.556925
NXPE2	7.92361	1.29707	0.584338	2.21973	0.0264373	0.556925
SPINK9	111.095	-1.51882	0.684692	-2.21826	0.0265373	0.556925
KRTAP4-8	4.6069	-2.04508	0.922367	-2.21721	0.0266089	0.556925
CCL28	286.988	1.20606	0.547438	2.20311	0.0275872	0.561305
CD177	875.534	-1.11125	0.505469	-2.19845	0.0279169	0.561305
PRH2	0.720001	2.39903	1.09176	2.19741	0.0279913	0.561305
OOEP	1.45916	1.42592	0.649228	2.19633	0.0280683	0.561305
ZG16B	1583.49	2.3247	1.05997	2.19317	0.0282948	0.561305
CRYBA4	2.64587	1.17202	0.534768	2.19165	0.028405	0.561831
SCGB3A2	1.67486	2.87685	1.3162	2.18572	0.0288358	0.566486
VTCN1	4.46046	2.58578	1.18378	2.18435	0.0289368	0.567084
TRIML1	1.37022	1.36687	0.626543	2.18161	0.0291382	0.567084
RNF183	5.35149	1.7691	0.811391	2.18033	0.0292327	0.567084
CRISP2	8.83971	2.58287	1.19084	2.16895	0.0300866	0.569476
TRPV6	20.0142	1.2032	0.555906	2.16439	0.0304347	0.569476
RFPL4A	1.6842	-1.94252	0.898144	-2.16282	0.0305551	0.569476
KRTAP9-4	36.3326	-1.41882	0.660271	-2.14885	0.0316462	0.574053
LCE3B	2.00063	-2.92873	1.36298	-2.14877	0.031653	0.574053
FAM3D	446.531	1.06376	0.49965	2.12901	0.0332531	0.579297
SLC32A1	0.861756	-1.5859	0.748648	-2.11835	0.0341453	0.58288
CYP3A5	90.8833	-1.27911	0.603987	-2.11777	0.0341944	0.58288
FOXA3	6.96812	1.23389	0.584443	2.11122	0.0347536	0.58288
PLA2G10	0.63145	-1.76432	0.839682	-2.10117	0.0356259	0.585193
AGXT	0.85203	-1.51914	0.724129	-2.09789	0.035915	0.585193
CCER2	41.9033	1.09774	0.52354	2.09676	0.036015	0.585193
ZP4	2.46115	-1.31267	0.628583	-2.0883	0.0367709	0.585966
TBX5	16.7516	-1.04224	0.500617	-2.08192	0.0373498	0.588564
LBHD2	1.92697	-1.25338	0.602497	-2.08031	0.0374973	0.588564
DUOXA2	137.204	-1.2573	0.607717	-2.06889	0.0385564	0.595187
NLRP11	0.753735	1.64194	0.806654	2.0355	0.0418011	0.603859
SLC6A7	2.21408	1.05123	0.516998	2.03333	0.0420189	0.603859
DCDC2B	0.965377	2.03672	1.00536	2.02586	0.0427787	0.605316
NPBWR1	1.93385	1.29419	0.639335	2.02428	0.0429414	0.605316
CLVS2	0.851823	2.2386	1.10678	2.02263	0.0431117	0.605316
DDC	0.631256	1.82228	0.904911	2.01377	0.0440341	0.605316
PRR15L	28.8487	1.39227	0.692923	2.00928	0.0445079	0.605316
MMP13	49.9859	1.0498	0.522849	2.00784	0.0446601	0.605316
ASCL5	1.32115	-1.60933	0.802897	-2.00441	0.0450263	0.605316
GLYATL1	6.37281	1.1155	0.557241	2.00183	0.0453033	0.605316
SCGB1D2	2.10052	2.57823	1.28823	2.00137	0.0453521	0.605316
FAM240A	1.07683	1.41124	0.708032	1.99319	0.0462409	0.605316
OR1J2	2.7465	1.05323	0.529536	1.98896	0.0467055	0.605316
KERA	24.4297	-1.10966	0.557979	-1.98872	0.0467323	0.605316
SGCZ	2.2166	1.07269	0.541091	1.98245	0.0474283	0.605316
UCP1	1.48098	2.19321	1.10835	1.97881	0.0478376	0.605316
TERT	1.15447	1.40641	0.712732	1.97326	0.0484656	0.605871
MC4R	1.65134	1.60053	0.812467	1.96996	0.048843	0.605871
GABRG3	2.18899	1.71119	0.868774	1.96967	0.0488767	0.605871
PPP1R14D	0.563287	-1.7903	0.908992	-1.96954	0.0488907	0.605871
